# Supplementary material for: TREM2 Regulates the Removal of Apoptotic Cells and Inflammatory Processes during the Progression of NAFLD
Source: Cells. 2023 Jan 17;12(3):341. doi: 10.3390/cells12030341 (PMC9913311; doi:10.3390/cells12030341)
Supplement: Supplementary file 1 [file cells-12-00341-s001.zip]

Archive with 1 entries (1 files):
- cells-2133151-supplementary.pdf
